# Supplementary material for: Spatiotemporal Dynamics of Microbial and Fish Communities in the Thracian Sea Revealed by eDNA Metabarcoding
Source: Microorganisms. 2025 Oct 15;13(10):2373. doi: 10.3390/microorganisms13102373 (PMC12566333; doi:10.3390/microorganisms13102373)
Supplement: Supplementary file 1 [file microorganisms-13-02373-s001.zip]

Archive with 6 entries (6 files):
- .DS_Store
- Suppl.Table-S4-Relative_Abund_Species Level_Ichthyofauna.csv
- Suppl.Table-S6-Metadata.csv
- Suppl.Table-S7-microbiome.csv
- Suppl.Table-S8-ichthyofauna.csv
- Tokamani-2025-SI.pdf
