# Supplementary material for: Spatiotemporal Dynamics of Microbial and Fish Communities in the Thracian Sea Revealed by eDNA Metabarcoding
Source: Microorganisms. 2025 Oct 15;13(10):2373. doi: 10.3390/microorganisms13102373 (PMC12566333; doi:10.3390/microorganisms13102373)
Supplement: Supplementary file 1 [file microorganisms-13-02373-s001.zip › Suppl.Table-S4-Relative_Abund_Species Level_Ichthyofauna.csv]

Suppl. Table S4. Relative abundance (%) of fish species identified in the samples, presented at species level.
SampleName	S1R1Ag	S1R2Ag	S1R3Ag	S1R4Ag	S1R1Bg	S1R2Bg	S1R3Bg	S1R4Bg		S2R1Ag	S2R2Ag	S2R3Ag	S2R4Ag	S2R1Bg	S2R2Bg	S2R3Bp	S2R4Bg		S3R1Ag	S3R2Ag	S3R3Ag	S3R4Ag	S3R1Bg	S3R2Bg	S3R3Bg	S3R4Bg		S4R1Ag	S4R2Ag	S4R3Ag	S4R4Ag	S4R1Bg	S4R2Bg	S4R3Bg	S4R4Bg
k__Metazoa;p__Chordata;c__Actinopteri;o__Aulopiformes;f__Chlorophthalmidae;g__Chlorophthalmus;__	0.00%	0.00%	0.00%	0.00%	0.00%	0.00%	0.00%	21.50%		0.00%	0.00%	0.00%	0.00%	0.00%	0.00%	0.00%	0.00%		0.00%	0.00%	0.00%	0.00%	0.00%	0.40%	0.00%	0.00%		0.00%	0.00%	0.00%	0.00%	0.00%	0.00%	0.00%	0.00%
k__Metazoa;p__Chordata;c__Actinopteri;o__Beloniformes;f__Belonidae;g__Tylosurus;s__crocodilus	0.00%	0.00%	0.00%	0.00%	0.00%	0.00%	0.00%	0.00%		10.30%	0.00%	0.00%	6.10%	0.00%	0.10%	0.00%	0.00%		0.00%	0.00%	0.00%	0.00%	0.00%	0.00%	0.00%	0.00%		0.00%	0.00%	0.00%	0.00%	0.00%	0.00%	0.00%	0.00%
k__Metazoa;p__Chordata;c__Actinopteri;o__Carangiformes;f__Carangidae;g__Trachurus;s__lathami	0.00%	0.00%	0.30%	0.00%	0.00%	0.00%	0.40%	0.30%		0.10%	6.00%	0.00%	0.00%	0.00%	0.00%	0.00%	0.00%		0.00%	0.00%	0.00%	0.00%	0.00%	0.00%	0.00%	0.00%		0.00%	0.00%	0.00%	0.00%	0.00%	0.00%	0.00%	0.00%
k__Metazoa;p__Chordata;c__Actinopteri;o__Clupeiformes;f__Clupeidae;g__Sardina;s__pilchardus	0.30%	0.00%	0.00%	0.00%	1.50%	0.00%	0.00%	10.50%		0.00%	0.00%	0.00%	0.00%	3.20%	2.00%	7.10%	0.00%		0.00%	0.00%	0.00%	33.20%	6.50%	0.00%	0.00%	0.00%		0.00%	0.00%	0.00%	0.00%	0.00%	0.00%	0.00%	0.00%
k__Metazoa;p__Chordata;c__Actinopteri;o__Clupeiformes;f__Clupeidae;g__Sardinella;s__longiceps	0.00%	33.30%	0.00%	0.00%	0.00%	0.00%	0.00%	0.00%		0.10%	12.00%	0.00%	0.00%	31.80%	0.10%	92.40%	16.80%		0.00%	0.10%	0.20%	0.00%	0.00%	0.00%	0.00%	0.00%		0.00%	0.00%	0.00%	0.00%	12.10%	0.00%	0.00%	0.00%
k__Metazoa;p__Chordata;c__Actinopteri;o__Clupeiformes;f__Engraulidae;g__Engraulis;s__encrasicolus	0.00%	33.30%	17.40%	0.00%	2.80%	11.90%	33.30%	0.00%		0.00%	1.90%	45.90%	9.30%	7.60%	64.40%	0.40%	16.70%		0.00%	32.60%	26.70%	0.10%	0.00%	0.00%	14.50%	0.00%		0.00%	0.00%	2.50%	0.00%	0.00%	8.90%	2.30%	0.00%
k__Metazoa;p__Chordata;c__Actinopteri;o__Clupeiformes;f__Engraulidae;g__Engraulis;s__japonicus	83.10%	0.10%	65.60%	85.10%	50.70%	82.90%	65.90%	58.60%		79.50%	63.50%	54.10%	84.60%	23.00%	0.30%	0.10%	0.00%		0.00%	30.30%	47.40%	0.00%	0.70%	0.00%	15.20%	0.00%		0.00%	0.00%	94.00%	0.00%	0.00%	0.40%	1.00%	33.30%
k__Metazoa;p__Chordata;c__Actinopteri;o__Euteleosteomorpha;f__Pomacentridae;g__Chromis;s__scotti	0.00%	0.00%	0.00%	0.00%	0.00%	0.00%	0.00%	0.00%		0.00%	0.00%	0.00%	0.00%	0.00%	0.00%	0.00%	0.00%		0.00%	3.30%	0.00%	13.70%	0.00%	0.00%	0.00%	0.00%		0.00%	0.00%	0.00%	0.00%	0.00%	0.00%	0.00%	0.00%
k__Metazoa;p__Chordata;c__Actinopteri;o__Euteleosteomorpha;f__Sciaenidae;__;__	0.00%	0.00%	0.00%	0.00%	0.00%	0.00%	0.00%	0.00%		0.00%	0.00%	0.00%	0.00%	0.00%	0.00%	0.00%	0.00%		0.00%	0.00%	0.00%	0.00%	0.00%	0.00%	0.00%	0.00%		0.00%	0.00%	0.00%	0.00%	0.00%	0.00%	0.00%	0.00%
k__Metazoa;p__Chordata;c__Actinopteri;o__Gadiformes;f__Gadidae;g__Gadiculus;s__argenteus	0.00%	0.00%	0.00%	0.00%	0.00%	0.00%	0.00%	0.00%		0.00%	0.00%	0.00%	0.00%	0.00%	0.00%	0.00%	0.00%		0.00%	0.00%	0.00%	0.00%	0.50%	1.10%	0.00%	0.00%		0.00%	0.00%	0.00%	0.00%	0.00%	0.00%	0.00%	0.00%
k__Metazoa;p__Chordata;c__Actinopteri;o__Gadiformes;f__Merlucciidae;g__Merluccius;__	0.00%	0.00%	0.00%	0.00%	9.70%	0.00%	0.00%	0.00%		0.00%	4.50%	0.00%	0.00%	0.00%	9.70%	0.00%	0.00%		4.80%	0.00%	11.10%	0.00%	15.50%	0.00%	0.00%	0.00%		0.00%	7.00%	0.00%	0.00%	0.00%	0.00%	0.00%	0.00%
k__Metazoa;p__Chordata;c__Actinopteri;o__Gadiformes;f__Merlucciidae;g__Merluccius;s__albidus	0.00%	0.00%	0.00%	0.00%	0.00%	0.00%	0.00%	0.00%		0.00%	12.10%	0.00%	0.00%	0.00%	23.30%	0.00%	0.00%		0.00%	0.00%	0.00%	0.00%	0.00%	0.00%	0.00%	0.00%		0.00%	0.00%	0.00%	0.00%	0.00%	0.00%	0.00%	0.00%
k__Metazoa;p__Chordata;c__Actinopteri;o__Gobiiformes;f__Gobiidae;g__Lesueurigobius;s__friesii	0.00%	0.00%	0.00%	0.00%	0.00%	0.00%	0.00%	0.00%		0.00%	0.00%	0.00%	0.00%	1.10%	0.00%	0.00%	0.00%		0.00%	0.00%	0.00%	0.00%	0.00%	0.00%	0.00%	0.00%		0.00%	0.00%	0.00%	0.00%	0.00%	0.00%	0.00%	0.00%
k__Metazoa;p__Chordata;c__Actinopteri;o__Gobiiformes;f__Gobiidae;g__Rhinogobius;s__duospilus	0.00%	0.00%	0.00%	0.00%	0.00%	0.00%	0.00%	0.00%		0.00%	0.00%	0.00%	0.00%	0.00%	0.00%	0.00%	0.00%		0.00%	0.00%	0.00%	0.00%	0.00%	0.00%	0.00%	0.00%		0.00%	0.00%	0.00%	0.00%	0.00%	0.00%	0.00%	0.00%
k__Metazoa;p__Chordata;c__Actinopteri;o__Labriformes;f__Labridae;g__Ctenolabrus;s__rupestris	0.00%	0.00%	0.00%	0.00%	0.00%	0.60%	0.40%	0.00%		0.00%	0.00%	0.00%	0.00%	0.00%	0.00%	0.00%	0.00%		0.00%	0.00%	0.00%	0.00%	0.00%	0.00%	0.00%	0.00%		0.00%	0.00%	0.00%	0.00%	0.00%	0.00%	0.00%	0.00%
k__Metazoa;p__Chordata;c__Actinopteri;o__Perciformes;f__Serranidae;g__Mycteroperca;s__bonaci	0.00%	0.00%	0.00%	0.00%	13.50%	0.00%	0.00%	0.00%		0.00%	0.00%	0.00%	0.00%	0.00%	0.00%	0.00%	0.00%		0.00%	0.00%	0.00%	0.00%	0.00%	0.00%	0.00%	0.00%		0.00%	0.00%	0.00%	0.00%	0.00%	0.00%	0.00%	0.00%
k__Metazoa;p__Chordata;c__Actinopteri;o__Perciformes;f__Trachinidae;g__Echiichthys;s__vipera	0.00%	0.00%	0.00%	0.00%	0.00%	0.00%	0.00%	0.00%		0.00%	0.00%	0.00%	0.00%	0.00%	0.00%	0.00%	0.00%		0.00%	0.00%	0.00%	0.00%	0.00%	0.00%	0.00%	0.00%		0.00%	1.40%	0.00%	0.00%	0.00%	0.00%	0.00%	0.00%
k__Metazoa;p__Chordata;c__Actinopteri;o__Scombriformes;f__Scombridae;g__Auxis;s__rochei	0.00%	0.00%	0.00%	0.00%	0.00%	0.00%	0.00%	0.00%		0.00%	0.00%	0.00%	0.00%	0.00%	0.00%	0.00%	0.00%		0.00%	0.00%	0.20%	0.00%	0.00%	5.90%	0.00%	0.00%		0.00%	0.00%	0.00%	0.00%	0.00%	0.00%	0.00%	0.00%
k__Metazoa;p__Chordata;c__Actinopteri;o__Spariformes;f__Sparidae;g__Dentex;s__angolensis	0.00%	0.00%	0.00%	0.00%	0.00%	4.50%	0.00%	0.00%		0.00%	0.00%	0.00%	0.00%	0.00%	0.00%	0.00%	0.00%		0.00%	0.00%	0.00%	0.00%	0.00%	0.00%	0.00%	0.00%		0.00%	0.00%	0.00%	0.00%	0.00%	0.00%	0.00%	0.00%
k__Metazoa;p__Chordata;c__Actinopteri;o__Spariformes;f__Sparidae;g__Dentex;s__gibbosus	0.00%	0.00%	0.00%	0.00%	0.00%	0.00%	0.00%	0.00%		0.00%	0.00%	0.00%	0.00%	0.00%	0.00%	0.00%	0.00%		0.00%	0.00%	2.20%	0.00%	0.10%	0.00%	0.00%	0.00%		0.00%	0.00%	0.00%	0.00%	0.00%	0.00%	0.00%	0.00%
k__Metazoa;p__Chordata;c__Actinopteri;o__Spariformes;f__Sparidae;g__Diplodus;s__cervinus	14.30%	0.00%	0.00%	13.80%	18.90%	0.00%	0.00%	9.10%		0.00%	0.00%	0.00%	0.00%	0.00%	0.00%	0.00%	29.50%		0.00%	0.00%	0.00%	0.00%	0.00%	0.00%	0.00%	0.00%		0.00%	0.00%	0.00%	0.00%	0.00%	0.00%	0.00%	0.00%
k__Metazoa;p__Chordata;c__Actinopteri;o__Spariformes;f__Sparidae;g__Diplodus;s__holbrookii	1.00%	0.00%	0.00%	1.10%	2.80%	0.10%	0.00%	0.00%		0.00%	0.00%	0.00%	0.00%	0.00%	0.00%	0.00%	3.70%		0.00%	0.00%	0.00%	0.00%	0.00%	0.00%	0.00%	0.00%		0.00%	0.00%	0.00%	0.00%	0.00%	0.00%	0.00%	0.00%
k__Metazoa;p__Chordata;c__Actinopteri;o__Spariformes;f__Sparidae;g__Diplodus;s__sargus	1.30%	0.00%	1.50%	0.00%	0.00%	0.00%	0.00%	0.00%		0.00%	0.00%	0.00%	0.00%	0.00%	0.00%	0.00%	0.00%		0.00%	0.00%	0.00%	0.00%	0.00%	0.00%	0.00%	0.00%		0.00%	0.00%	0.00%	0.00%	0.00%	0.00%	0.00%	0.00%
k__Metazoa;p__Chordata;c__Actinopteri;o__Spariformes;f__Sparidae;g__Pagellus;s__acarne	0.00%	0.00%	0.00%	0.00%	0.00%	0.00%	0.00%	0.00%		0.00%	0.00%	0.00%	0.00%	0.00%	0.00%	0.00%	0.00%		0.00%	0.00%	0.00%	0.00%	0.00%	0.00%	0.00%	0.00%		0.00%	0.00%	0.00%	0.00%	0.00%	0.00%	2.20%	0.00%
k__Metazoa;p__Chordata;c__Actinopteri;o__Spariformes;f__Sparidae;g__Pagellus;s__erythrinus	0.00%	0.00%	15.10%	0.00%	0.00%	0.00%	0.00%	0.00%		0.00%	0.00%	0.00%	0.00%	0.00%	0.00%	0.00%	0.00%		0.00%	0.00%	0.00%	0.00%	0.00%	2.80%	0.00%	0.00%		0.00%	0.00%	0.00%	0.00%	0.00%	0.00%	0.00%	0.00%
k__Metazoa;p__Chordata;c__Chondrichthyes;o__Myliobatiformes;f__Dasyatidae;g__Dasyatis;s__tortonesei	0.00%	0.00%	0.00%	0.00%	0.00%	0.00%	0.00%	0.00%		10.00%	0.00%	0.00%	0.00%	0.00%	0.00%	0.00%	0.00%		0.00%	0.00%	0.00%	0.00%	0.70%	0.10%	0.00%	0.00%		0.00%	0.00%	0.00%	0.00%	13.10%	0.00%	0.00%	0.00%
k__Metazoa;p__Chordata;c__Chondrichthyes;o__Rajiformes;f__Rajidae;g__Dipturus;s__oxyrinchus	0.00%	0.00%	0.00%	0.00%	0.00%	0.00%	0.00%	0.00%		0.00%	0.00%	0.00%	0.00%	0.00%	0.00%	0.00%	0.00%		0.00%	0.00%	0.00%	0.00%	0.80%	0.00%	0.00%	0.00%		0.00%	0.00%	0.00%	0.00%	0.00%	0.00%	0.00%	0.00%
k__Metazoa;p__Chordata;c__Chondrichthyes;o__Rajiformes;f__Rajidae;g__Raja;__	0.00%	0.00%	0.00%	0.00%	0.00%	0.00%	0.00%	0.00%		0.00%	0.00%	0.00%	0.00%	0.00%	0.00%	0.00%	0.00%		54.80%	32.20%	6.50%	33.40%	62.50%	61.60%	69.90%	67.00%		33.30%	81.70%	3.50%	58.30%	74.80%	69.20%	87.00%	60.00%
k__Metazoa;p__Chordata;c__Chondrichthyes;o__Rajiformes;f__Rajidae;g__Raja;s__miraletus	0.00%	0.00%	0.00%	0.00%	0.00%	0.00%	0.00%	0.00%		0.00%	0.00%	0.00%	0.00%	0.00%	0.00%	0.00%	0.00%		2.40%	0.00%	0.00%	0.00%	0.10%	1.50%	0.00%	0.00%		0.00%	0.10%	0.00%	0.00%	0.00%	0.00%	0.00%	0.00%
k__Metazoa;p__Chordata;c__Chondrichthyes;o__Rajiformes;f__Rajidae;g__Raja;s__polystigma	0.00%	0.00%	0.00%	0.00%	0.00%	0.00%	0.00%	0.00%		0.00%	0.00%	0.00%	0.00%	0.00%	0.00%	0.00%	0.00%		4.80%	1.50%	5.90%	19.60%	12.60%	26.60%	0.30%	32.90%		0.00%	9.80%	0.00%	8.30%	0.00%	21.50%	7.40%	6.70%
