# Supplementary material for: Spatiotemporal Dynamics of Microbial and Fish Communities in the Thracian Sea Revealed by eDNA Metabarcoding
Source: Microorganisms. 2025 Oct 15;13(10):2373. doi: 10.3390/microorganisms13102373 (PMC12566333; doi:10.3390/microorganisms13102373)
Supplement: Supplementary file 1 [file microorganisms-13-02373-s001.zip › Suppl.Table-S6-Metadata.csv]

Supplementary Table S6. Metadata associated with the seawater samples collected in the Thracian Sea. The table provides environmental and physicochemical parameters measured for each replicate.
	Sampling	Spot	Depthofthespot	DebthSamplefromthesurface	Depthofthespotinm	Distanceofthesamplefromthebottom	pH	O2-Concentration	O2.Saturation	Pressure	Temperature	Salinity	Conductivity	Density-sigmat
A1	May	R1	Surface	1	20	19	8.57	7.34	93.7	0.103	17.9686	34.014	44.711674	24.5246
A2	May	R1	Surface	1	20	19	8.57	7.34	93.7	0.103	17.9686	34.014	44.711674	24.5246
A3	May	R1	Surface	1	20	19	8.57	7.34	93.7	0.103	17.9686	34.014	44.711674	24.5246
A4	May	R1	Thermocline	17	20	3	8.53	7.34	93.8	17.215	16.8645	37.1485	47.21261	27.1972
A5	May	R1	Thermocline	17	20	3	8.53	7.34	93.8	17.215	16.8645	37.1485	47.21261	27.1972
A6	May	R1	Thermocline	17	20	3	8.53	7.34	93.8	17.215	16.8645	37.1485	47.21261	27.1972
A7	May	R2	Surface	1	35	34	8.65	7.34	92.9	0.171	17.4334	34.228	44.437117	24.8184
A8	May	R2	Surface	1	35	34	8.65	7.34	92.9	0.171	17.4334	34.228	44.437117	24.8184
A9	May	R2	Surface	1	35	34	8.65	7.34	92.9	0.171	17.4334	34.228	44.437117	24.8184
A10	May	R2	Thermocline	20	35	15	8.64	7.12	89.2	20.242	16.7962	36.908	46.870527	27.0286
A11	May	R2	Thermocline	20	35	15	8.64	7.12	89.2	20.242	16.7962	36.908	46.870527	27.0286
A12	May	R2	Thermocline	20	35	15	8.64	7.12	89.2	20.242	16.7962	36.908	46.870527	27.0286
A13	May	R3	Surface	1	35	34	8.68	7.38	94.1	0.107	17.2508	34.3975	44.453923	24.9922
A14	May	R3	Surface	1	35	34	8.68	7.38	94.1	0.107	17.2508	34.3975	44.453923	24.9922
A15	May	R3	Surface	1	35	34	8.68	7.38	94.1	0.107	17.2508	34.3975	44.453923	24.9922
A16	May	R3	Thermocline	20	35	15	8.65	7.23	94.3	20.175	16.0921	38.2069	47.580674	28.1954
A17	May	R3	Thermocline	20	35	15	8.65	7.23	94.3	20.175	16.0921	38.2069	47.580674	28.1954
A18	May	R3	Thermocline	20	35	15	8.65	7.23	94.3	20.175	16.0921	38.2069	47.580674	28.1954
A19	May	R4	Surface	1	21	20	8.71	7.4	94	0.11	17.3519	34.0243	44.121216	24.6818
A20	May	R4	Surface	1	21	20	8.71	7.4	94	0.11	17.3519	34.0243	44.121216	24.6818
A21	May	R4	Surface	1	21	20	8.71	7.4	94	0.11	17.3519	34.0243	44.121216	24.6818
A22	May	R4	Thermocline	17	21	4	8.66	7.26	92.4	20.288	16.3329	38.0433	47.656137	28.0125
A23	May	R4	Thermocline	17	21	4	8.66	7.26	92.4	20.288	16.3329	38.0433	47.656137	28.0125
A24	May	R4	Thermocline	17	21	4	8.66	7.26	92.4	20.288	16.3329	38.0433	47.656137	28.0125
A49	June	R1	Surface	1	21	19.5	8.63	7.36	104.5	0.286	24.6105	33.006	49.985153	21.9519
A50	June	R1	Surface	1	21	19.5	8.63	7.36	104.5	0.286	24.6105	33.006	49.985153	21.9519
A51	June	R1	Surface	1	21	19.5	8.63	7.36	104.5	0.286	24.6105	33.006	49.985153	21.9519
A52	June	R1	Thermocline	12	21	8.5	8.63	7.28	97	12.141	19.2315	35.7111	47.996822	25.5052
A53	June	R1	Thermocline	12	21	8.5	8.63	7.28	97	12.141	19.2315	35.7111	47.996822	25.5052
A54	June	R1	Thermocline	12	21	8.5	8.63	7.28	97	12.141	19.2315	35.7111	47.996822	25.5052
A55	June	R2	Surface	1	34	33	8.65	7.12	105	0.159	24.4951	31.0636	47.24242	20.5194
A56	June	R2	Surface	1	34	33	8.65	7.12	105	0.159	24.4951	31.0636	47.24242	20.5194
A57	June	R2	Surface	1	34	33	8.65	7.12	105	0.159	24.4951	31.0636	47.24242	20.5194
A58	June	R2	Thermocline	12	34	22	8.68	7.38	95.9	12.023	18.7541	35.4975	47.252981	25.4642
A59	June	R2	Thermocline	12	34	22	8.68	7.38	95.9	12.023	18.7541	35.4975	47.252981	25.4642
A60	June	R2	Thermocline	12	34	22	8.68	7.38	95.9	12.023	18.7541	35.4975	47.252981	25.4642
A61	June	R3	Surface	1	34	33	8.71	7.32	104.6	0.238	24.5242	33.2321	50.204267	22.1484
A62	June	R3	Surface	1	34	33	8.71	7.32	104.6	0.238	24.5242	33.2321	50.204267	22.1484
A63	June	R3	Surface	1	34	33	8.71	7.32	104.6	0.238	24.5242	33.2321	50.204267	22.1484
A88	June	R3	Thermocline	12	34	22	8.69	7.37	96.8	12.27	18.6277	36.1405	47.883789	25.9883
A89	June	R3	Thermocline	12	34	22	8.69	7.37	96.8	12.27	18.6277	36.1405	47.883789	25.9883
A90	June	R3	Thermocline	12	34	22	8.69	7.37	96.8	12.27	18.6277	36.1405	47.883789	25.9883
A67	June	R4	Surface	1	21	19.5	8.71	7.57	106.6	0.171	24.1302	32.3895	48.684111	21.6282
A68	June	R4	Surface	1	21	19.5	8.71	7.57	106.6	0.171	24.1302	32.3895	48.684111	21.6282
A69	June	R4	Surface	1	21	19.5	8.71	7.57	106.6	0.171	24.1302	32.3895	48.684111	21.6282
A70	June	R4	Thermocline	12	21	8.5	8.7	7.46	98.5	12.111	18.6558	35.7578	47.460656	25.6883
A71	June	R4	Thermocline	12	21	8.5	8.7	7.46	98.5	12.111	18.6558	35.7578	47.460656	25.6883
A72	June	R4	Thermocline	12	21	8.5	8.7	7.46	98.5	12.111	18.6558	35.7578	47.460656	25.6883
B1	July	R1	Surface	1	20	19	8.42	6.26	94.7	0.155	27.2514	33.8669	53.83832	21.7843
B2	July	R1	Surface	1	20	19	8.42	6.26	94.7	0.155	27.2514	33.8669	53.83832	21.7843
B3	July	R1	Surface	1	20	19	8.42	6.26	94.7	0.155	27.2514	33.8669	53.83832	21.7843
B4	July	R1	Thermocline	17	20	3	8.66	7.32	99.9	17.212	20.7539	38.1267	52.540899	26.9443
B5	July	R1	Thermocline	17	20	3	8.66	7.32	99.9	17.212	20.7539	38.1267	52.540899	26.9443
B6	July	R1	Thermocline	17	20	3	8.66	7.32	99.9	17.212	20.7539	38.1267	52.540899	26.9443
B7	July	R2	Surface	1	35	34	8.72	6.33	99.1	0.305	26.8217	33.4332	52.789054	21.5946
B8	July	R2	Surface	1	35	34	8.72	6.33	99.1	0.305	26.8217	33.4332	52.789054	21.5946
B9	July	R2	Surface	1	35	34	8.72	6.33	99.1	0.305	26.8217	33.4332	52.789054	21.5946
B10	July	R2	Thermocline	20	35	15	8.75	7.2	97.5	20.008	19.6028	38.4537	51.67143	27.505
B11	July	R2	Thermocline	20	35	15	8.75	7.2	97.5	20.008	19.6028	38.4537	51.67143	27.505
B12	July	R2	Thermocline	20	35	15	8.75	7.2	97.5	20.008	19.6028	38.4537	51.67143	27.505
B16	July	R3	Surface	1	30	29	8.73	6.33	95.4	0.113	26.6999	33.3595	52.562216	21.5776
B17	July	R3	Surface	1	30	29	8.73	6.33	95.4	0.113	26.6999	33.3595	52.562216	21.5776
B18	July	R3	Surface	1	30	29	8.73	6.33	95.4	0.113	26.6999	33.3595	52.562216	21.5776
B19	July	R3	Thermocline	20	30	10	8.74	7.11	96.9	20.112	19.6977	38.0884	51.339264	27.2004
B20	July	R3	Thermocline	20	30	10	8.74	7.11	96.9	20.112	19.6977	38.0884	51.339264	27.2004
B21	July	R3	Thermocline	20	30	10	8.74	7.11	96.9	20.112	19.6977	38.0884	51.339264	27.2004
B25	July	R4	Surface	1	20	19	8.75	6.35	96.3	0.156	27.3602	33.7109	53.729022	21.6322
B26	July	R4	Surface	1	20	19	8.75	6.35	96.3	0.156	27.3602	33.7109	53.729022	21.6322
B27	July	R4	Surface	1	20	19	8.75	6.35	96.3	0.156	27.3602	33.7109	53.729022	21.6322
B28	July	R4	Thermocline	17	20	3	8.74	7.32	100.9	17.111	20.5805	38.042	52.247182	26.9271
B29	July	R4	Thermocline	17	20	3	8.74	7.32	100.9	17.111	20.5805	38.042	52.247182	26.9271
B30	July	R4	Thermocline	17	20	3	8.74	7.32	100.9	17.111	20.5805	38.042	52.247182	26.9271
B37	August	R1	Surface	1	20	19	8.53	6.08	89.6	0.186	25.3074	34.6744	52.950703	23.0015
B38	August	R1	Surface	1	20	19	8.53	6.08	89.6	0.186	25.3074	34.6744	52.950703	23.0015
B39	August	R1	Surface	1	20	19	8.53	6.08	89.6	0.186	25.3074	34.6744	52.950703	23.0015
B40	August	R1	Thermocline	14	20	6	8.54	6.64	95.3	14.054	22.1814	38.3455	54.389581	26.7105
B41	August	R1	Thermocline	14	20	6	8.54	6.64	95.3	14.054	22.1814	38.3455	54.389581	26.7105
B42	August	R1	Thermocline	14	20	6	8.54	6.64	95.3	14.054	22.1814	38.3455	54.389581	26.7105
B22	August	R2	Surface	1	32	34	8.7	6.12	90.1	0.169	25.2532	34.3234	52.418031	22.753
B23	August	R2	Surface	1	32	34	8.7	6.12	90.1	0.169	25.2532	34.3234	52.418031	22.753
B24	August	R2	Surface	1	32	34	8.7	6.12	90.1	0.169	25.2532	34.3234	52.418031	22.753
B46	August	R2	Thermocline	14	32	21	8.71	6.73	95.9	14.023	23.3399	37.8116	54.99648	25.968
B47	August	R2	Thermocline	14	32	21	8.71	6.73	95.9	14.023	23.3399	37.8116	54.99648	25.968
B48	August	R2	Thermocline	14	32	21	8.71	6.73	95.9	14.023	23.3399	37.8116	54.99648	25.968
B52	August	R3	Surface	1	32	29	8.78	6.12	90	0.141	25.0357	34.5533	52.505317	22.9929
B53	August	R3	Surface	1	32	29	8.78	6.12	90	0.141	25.0357	34.5533	52.505317	22.9929
B54	August	R3	Surface	1	32	29	8.78	6.12	90	0.141	25.0357	34.5533	52.505317	22.9929
B55	August	R3	Thermocline	14	32	16	8.73	6.66	95.7	14.136	23.4154	38.095	55.445631	26.1609
B56	August	R3	Thermocline	14	32	16	8.73	6.66	95.7	14.136	23.4154	38.095	55.445631	26.1609
B57	August	R3	Thermocline	14	32	16	8.73	6.66	95.7	14.136	23.4154	38.095	55.445631	26.1609
B61	August	R4	Surface	1	20	19	8.8	6.12	89.6	0.48	24.7743	34.323	51.925647	22.8979
B62	August	R4	Surface	1	20	19	8.8	6.12	89.6	0.48	24.7743	34.323	51.925647	22.8979
B63	August	R4	Surface	1	20	19	8.8	6.12	89.6	0.48	24.7743	34.323	51.925647	22.8979
B64	August	R4	Thermocline	14	20	6	8.74	6.73	95.4	14.042	21.8169	38.5072	54.185831	26.9376
B65	August	R4	Thermocline	14	20	6	8.74	6.73	95.4	14.042	21.8169	38.5072	54.185831	26.9376
B66	August	R4	Thermocline	14	20	6	8.74	6.73	95.4	14.042	21.8169	38.5072	54.185831	26.9376
