# Supplementary material for: Spatiotemporal Dynamics of Microbial and Fish Communities in the Thracian Sea Revealed by eDNA Metabarcoding
Source: Microorganisms. 2025 Oct 15;13(10):2373. doi: 10.3390/microorganisms13102373 (PMC12566333; doi:10.3390/microorganisms13102373)
Supplement: Supplementary file 1 [file microorganisms-13-02373-s001.zip › Suppl.Table-S7-microbiome.csv]

Supplementary Table S7. Amplicon Sequence Variant (ASV) table of microbial communities at taxonomic level 6 (genus) derived from 16S rRNA (V4 region) sequencing of seawater samples from the Thracian Sea. Data were normalized. Rows represent samples and columns correspont to bacterial genera. Values indicate normalized relative abundances.
index	d__Eukaryota;p__Diatomea;c__Coscinodiscophytina;o__Coscinodiscophytina;f__Rhizosolenids;g__Leptocylindrus	Unassigned;__;__;__;__;__	d__Bacteria;p__Planctomycetota;c__Planctomycetes;o__Pirellulales;f__Pirellulaceae;g__uncultured	d__Bacteria;p__Actinobacteriota;c__Actinobacteria;o__Frankiales;f__Sporichthyaceae;g__Sporichthyaceae	d__Bacteria;p__Proteobacteria;c__Gammaproteobacteria;o__SAR86_clade;f__SAR86_clade;g__SAR86_clade	d__Eukaryota;p__Protalveolata;c__Syndiniales;o__Syndiniales;f__Syndiniales_Group_II;g__Syndiniales_Group_II	d__Bacteria;p__Proteobacteria;c__Gammaproteobacteria;o__Salinisphaerales;f__Salinisphaeraceae;g__Salinisphaera	d__Bacteria;p__Cyanobacteria;c__Cyanobacteriia;o__Chloroplast;f__Chloroplast;g__Chloroplast	d__Eukaryota;p__Ochrophyta;c__Dictyochophyceae;o__Dictyochales;f__Dictyochales;g__Florenciella	d__Eukaryota;p__Chaetognatha;c__Sagittoidea;o__Aphragmophora;f__Aphragmophora;g__Aphragmophora	d__Bacteria;p__Verrucomicrobiota;c__Verrucomicrobiae;o__Opitutales;f__Puniceicoccaceae;g__MB11C04_marine_group	d__Bacteria;p__Verrucomicrobiota;c__Verrucomicrobiae;o__Verrucomicrobiales;f__Rubritaleaceae;g__Persicirhabdus	d__Bacteria;p__Bacteroidota;c__Bacteroidia;o__Flavobacteriales;f__Flavobacteriaceae;g__NS4_marine_group	d__Eukaryota;p__Chlorophyta;c__Ulvophyceae;o__Ulvophyceae;f__Ulvophyceae;g__Ulvophyceae	d__Eukaryota;p__Diatomea;c__Mediophyceae;o__Mediophyceae;f__Mediophyceae;g__Chaetoceros	d__Eukaryota;p__Diatomea;c__Mediophyceae;o__Mediophyceae;f__Mediophyceae;g__Mediophyceae	d__Eukaryota;p__Diatomea;c__Coscinodiscophytina;o__Coscinodiscophytina;f__Rhizosolenids;g__Guinardia	d__Eukaryota;p__Diatomea;c__Mediophyceae;o__Mediophyceae;f__Mediophyceae;g__Thalassiosira	d__Eukaryota;p__Diatomea;c__Coscinodiscophytina;o__Coscinodiscophytina;f__Rhizosolenids;g__Proboscia	d__Eukaryota;p__MAST-1;c__MAST-1C;o__MAST-1C;f__MAST-1C;g__MAST-1C	d__Eukaryota;p__Diatomea;c__Coscinodiscophytina;o__Coscinodiscophytina;f__Rhizosolenids;g__Rhizosolenia	d__Bacteria;p__Proteobacteria;c__Alphaproteobacteria;o__Rickettsiales;f__Mitochondria;g__Mitochondria	d__Bacteria;p__Cyanobacteria;c__Cyanobacteriia;o__Cyanobacteriales;f__Phormidiaceae;g__Arthrospira_PCC-7345	d__Bacteria;p__Proteobacteria;c__Alphaproteobacteria;o__Rickettsiales;f__Rickettsiaceae;g__uncultured	d__Bacteria;p__Planctomycetota;c__BD7-11;o__BD7-11;f__BD7-11;g__BD7-11	d__Bacteria;p__Planctomycetota;c__Phycisphaerae;o__Phycisphaerales;f__Phycisphaeraceae;g__Urania-1B-19_marine_sediment_group	d__Bacteria;p__Planctomycetota;c__Phycisphaerae;o__Phycisphaerales;f__Phycisphaeraceae;g__CL500-3	d__Bacteria;p__Bacteroidota;c__Bacteroidia;o__Flavobacteriales;f__Flavobacteriaceae;g__NS2b_marine_group	d__Bacteria;p__Bacteroidota;c__Bacteroidia;o__Flavobacteriales;f__Flavobacteriaceae;g__uncultured	d__Bacteria;p__Campilobacterota;c__Campylobacteria;o__Campylobacterales;f__Arcobacteraceae;g__Malaciobacter	d__Bacteria;p__Margulisbacteria;c__Margulisbacteria;o__Margulisbacteria;f__Margulisbacteria;g__Margulisbacteria	d__Bacteria;p__Verrucomicrobiota;c__Verrucomicrobiae;o__Verrucomicrobiales;f__Verrucomicrobiaceae;g__uncultured	d__Bacteria;p__Planctomycetota;c__OM190;o__OM190;f__OM190;g__OM190	d__Bacteria;p__Planctomycetota;c__Planctomycetes;o__Pirellulales;f__Pirellulaceae;g__Blastopirellula	d__Bacteria;p__Planctomycetota;c__Planctomycetes;o__Pirellulales;f__Pirellulaceae;g__Rubripirellula	d__Bacteria;p__Planctomycetota;c__Planctomycetes;o__Pirellulales;f__Pirellulaceae;g__Rhodopirellula	d__Bacteria;p__Verrucomicrobiota;c__Verrucomicrobiae;o__Verrucomicrobiales;f__Verrucomicrobiaceae;g__Prosthecobacter	d__Bacteria;p__Planctomycetota;c__Planctomycetes;o__Planctomycetales;f__Rubinisphaeraceae;g__uncultured	d__Bacteria;p__Patescibacteria;c__Gracilibacteria;o__Candidatus_Peregrinibacteria;f__Candidatus_Peregrinibacteria;g__Candidatus_Peregrinibacteria	d__Bacteria;p__Proteobacteria;c__Alphaproteobacteria;o__Rhodospirillales;f__Magnetospiraceae;g__uncultured	d__Bacteria;p__Myxococcota;c__Polyangia;o__Nannocystales;f__Nannocystaceae;g__uncultured	d__Bacteria;p__Firmicutes;c__Syntrophomonadia;o__Syntrophomonadales;f__Syntrophomonadaceae;g__Syntrophothermus	d__Bacteria;p__Proteobacteria;c__Alphaproteobacteria;o__Rickettsiales;f__SM2D12;g__SM2D12	d__Bacteria;p__Bacteroidota;c__Bacteroidia;o__Flavobacteriales;f__NS9_marine_group;g__NS9_marine_group	d__Archaea;p__Thermoplasmatota;c__Thermoplasmata;o__Thermoplasmata;f__Thermoplasmata;g__Marine_Group_III	d__Bacteria;p__Proteobacteria;c__Alphaproteobacteria;o__Rhodospirillales;f__AEGEAN-169_marine_group;g__AEGEAN-169_marine_group	d__Bacteria;p__Proteobacteria;c__Gammaproteobacteria;o__Cellvibrionales;f__Halieaceae;g__OM60(NOR5)_clade	d__Bacteria;p__Proteobacteria;c__Gammaproteobacteria;o__Oceanospirillales;f__Saccharospirillaceae;g__Saccharospirillaceae	d__Bacteria;p__Proteobacteria;c__Gammaproteobacteria;o__Oceanospirillales;f__Saccharospirillaceae;g__uncultured
A1	3	103	13	0	192	0	0	634	0	0	9	0	15	0	0	0	0	0	0	0	0	5	0	0	0	1	0	7	0	0	0	0	0	0	1	0	0	0	0	0	0	0	0	67	0	29	87	0	0
A2	5	146	13	0	163	0	0	599	0	0	19	0	19	0	0	0	0	0	0	0	0	10	0	0	0	0	1	9	1	0	0	0	1	2	2	0	0	0	0	0	0	0	0	68	0	23	68	0	0
A3	8	146	14	0	151	0	0	563	0	0	21	0	43	0	0	0	0	0	0	0	0	16	0	0	0	0	0	15	0	0	0	0	3	1	0	0	0	0	0	0	0	0	0	55	0	21	45	0	0
A4	0	111	30	0	177	0	0	602	0	0	7	0	22	0	1	0	0	0	0	0	0	35	0	1	0	0	0	7	0	0	0	0	12	17	3	0	0	0	0	0	0	0	0	34	2	41	53	0	0
A5	0	122	28	0	168	0	1	602	0	0	11	0	28	0	0	0	0	0	0	0	0	26	0	0	0	0	0	13	1	0	0	0	14	12	7	0	0	0	0	0	0	0	0	30	2	34	70	0	0
A6	0	114	41	0	156	0	0	556	0	0	14	0	18	0	2	0	0	0	0	0	0	28	0	0	0	0	0	10	1	0	0	0	14	26	5	0	0	0	0	0	0	0	0	30	5	31	46	1	0
A7	3	97	18	0	191	0	0	484	0	0	25	0	31	0	0	0	0	0	0	0	0	18	0	0	0	0	0	15	0	0	0	0	2	0	2	0	0	0	0	0	0	0	0	106	1	17	52	0	0
A8	2	88	21	0	183	0	0	500	0	0	10	0	25	0	0	0	0	0	0	0	0	10	0	0	0	0	1	18	0	0	0	0	4	0	2	0	0	0	0	1	0	0	0	138	1	25	56	0	0
A9	3	100	26	0	155	0	0	473	0	0	19	0	42	0	0	0	0	0	0	0	0	18	0	0	0	0	0	14	0	0	0	0	1	1	3	0	0	0	0	0	0	0	0	119	2	18	51	0	0
A10	0	154	35	0	117	0	0	285	0	0	2	0	17	0	0	0	0	0	0	0	0	19	0	0	0	0	0	28	0	0	0	0	10	6	2	0	0	0	0	1	0	0	1	56	34	11	7	0	1
A11	0	139	38	0	127	0	0	302	0	0	1	0	19	0	0	0	0	0	0	0	0	20	0	0	0	0	1	29	0	0	0	0	7	5	3	1	0	0	0	0	0	0	0	72	44	10	12	0	1
A12	0	145	50	0	108	0	0	242	0	0	6	0	27	0	0	0	0	0	0	0	0	26	0	1	0	0	1	46	1	0	0	0	5	3	5	0	0	0	0	2	0	0	0	49	37	14	8	0	1
A13	1	224	7	0	151	0	0	736	0	0	10	0	26	0	1	0	0	0	0	0	0	13	0	0	0	0	0	6	1	1	0	0	2	2	4	0	0	0	0	0	0	0	0	45	0	15	82	0	0
A14	4	232	5	0	126	0	0	708	0	0	13	0	12	0	0	0	0	0	0	0	0	16	0	0	0	0	0	12	0	0	0	0	5	0	1	0	0	0	0	0	0	0	0	54	0	22	67	0	0
A15	3	239	11	0	141	0	0	683	0	0	15	0	34	0	0	0	0	0	0	0	0	12	0	1	0	0	1	18	0	1	0	0	1	2	5	0	0	0	0	0	0	0	0	39	1	11	53	0	0
A16	0	117	57	0	153	0	0	400	0	0	4	0	24	0	0	0	0	0	0	0	0	33	0	0	0	0	0	11	0	0	0	0	9	19	7	0	0	0	0	0	0	0	0	35	8	45	40	0	0
A17	0	103	55	0	123	0	0	417	0	0	3	0	18	0	0	0	0	0	0	0	0	37	0	0	1	0	0	6	0	0	0	0	18	23	5	0	0	0	0	0	0	0	0	24	15	44	50	0	0
A18	0	103	52	0	151	0	0	447	0	0	4	0	18	0	0	0	0	0	0	0	0	25	0	0	0	0	0	14	3	0	0	0	17	18	2	0	0	0	0	1	1	0	0	37	5	33	39	0	0
A19	2	153	13	0	164	0	0	711	0	0	7	1	10	0	1	0	0	0	0	0	0	12	0	0	0	0	0	4	1	0	0	0	5	1	1	0	0	0	0	0	0	0	0	61	1	42	88	0	0
A20	1	158	6	0	195	0	0	684	0	0	9	0	23	0	3	0	0	0	0	0	0	11	0	1	0	0	0	8	1	0	0	0	4	0	3	0	0	0	0	1	0	0	0	36	0	25	74	0	0
A21	4	187	18	0	166	0	0	654	0	0	13	0	23	0	0	0	0	0	0	0	0	5	0	1	0	0	0	6	2	0	0	0	4	0	3	0	0	0	0	0	0	0	0	49	0	17	62	0	0
A43	0	95	32	0	168	0	0	653	0	0	5	0	11	0	0	0	0	0	0	0	0	26	0	2	4	0	0	4	5	0	0	0	16	22	4	0	0	0	0	0	0	0	0	40	3	45	76	0	0
A44	0	136	30	0	141	0	0	572	0	0	13	0	14	0	0	0	0	0	0	0	0	38	0	2	1	0	0	10	0	0	0	0	20	23	3	0	0	0	0	0	1	0	0	32	6	38	55	0	0
A45	0	168	41	0	135	0	0	546	0	0	8	0	25	0	0	0	0	0	0	0	0	44	0	0	0	0	0	11	2	0	0	0	18	19	5	0	0	0	0	0	1	0	0	33	0	29	44	0	0
A49	3	136	4	0	202	0	0	751	0	0	7	0	44	0	2	0	0	0	0	0	0	14	0	0	0	1	0	1	13	0	0	0	143	5	1	0	0	0	0	0	0	0	2	13	0	110	70	0	0
A50	2	149	2	1	174	0	0	758	0	0	5	0	45	0	0	0	0	0	0	0	0	6	0	0	0	0	0	1	5	0	0	0	133	9	1	0	0	0	0	0	0	0	2	12	0	82	71	0	0
A51	3	155	2	0	205	0	0	673	0	0	2	0	49	0	0	0	3	0	0	0	0	14	0	0	0	2	1	0	11	0	0	0	127	6	0	0	0	0	0	0	0	0	1	10	0	113	107	0	0
A52	1	170	5	0	191	0	2	800	0	0	2	0	32	0	0	0	3	0	0	0	0	10	0	0	0	0	0	5	1	0	0	0	28	10	2	0	0	0	0	0	0	0	16	27	1	34	33	0	0
A53	9	183	20	0	212	0	0	764	0	0	11	0	37	0	0	0	0	0	0	0	0	9	0	0	0	0	0	10	0	1	0	0	25	15	1	0	0	0	0	0	0	0	12	26	1	30	35	0	0
A54	4	167	12	0	219	0	0	720	0	0	3	0	37	0	0	0	0	0	0	0	0	18	0	0	0	0	1	8	1	1	0	0	24	9	2	0	0	0	0	0	0	0	20	30	5	32	38	0	0
A55	0	148	8	0	197	0	0	587	0	0	24	0	86	0	0	0	0	0	0	0	0	6	1	0	0	0	0	8	1	0	0	0	15	2	3	0	0	0	0	0	0	0	0	14	0	60	40	0	0
A56	0	137	14	0	195	0	0	598	0	0	24	0	97	0	0	0	0	0	0	0	0	9	1	0	0	0	0	9	1	1	0	0	6	0	2	0	0	0	0	0	0	0	0	19	0	69	49	0	0
A57	3	116	8	0	191	0	0	529	0	0	28	0	106	0	0	0	0	0	0	0	0	13	0	0	0	0	0	4	1	0	0	0	13	0	1	0	0	0	0	1	0	0	0	12	0	58	36	0	0
A58	4	115	25	0	252	0	0	489	0	0	5	0	41	0	0	0	0	0	0	0	0	13	0	0	0	0	0	12	1	0	0	0	31	10	3	0	0	0	0	1	0	0	8	21	3	51	22	0	0
A59	3	126	21	0	244	0	0	533	0	0	10	0	23	0	0	0	0	0	0	0	0	7	0	0	0	1	0	11	0	0	0	0	24	12	1	0	0	0	0	0	0	0	11	27	10	49	32	0	0
A60	2	96	8	0	235	1	0	536	0	0	7	0	34	0	0	0	0	0	0	0	0	15	0	0	0	0	1	9	0	0	0	0	30	10	0	0	0	0	1	0	0	0	11	24	4	60	30	0	0
A61	0	120	5	0	197	1	0	585	0	0	4	0	28	0	1	0	0	0	0	0	0	11	0	0	0	2	1	2	13	0	0	0	90	0	0	0	1	0	0	1	0	0	3	24	0	89	73	0	0
A62	2	106	5	0	198	0	0	567	0	0	4	0	24	0	0	3	0	0	0	0	0	14	0	0	0	0	0	0	15	0	0	0	93	3	0	2	0	0	0	0	0	0	0	17	0	111	65	0	0
A63	1	148	4	0	190	0	0	639	0	0	6	0	24	0	0	0	0	0	0	3	0	6	0	0	0	1	0	2	9	0	0	0	78	2	0	1	0	0	0	0	0	0	1	29	0	93	76	0	0
A64	5	130	10	0	228	0	0	585	0	0	3	0	38	0	0	0	1	0	0	0	0	12	0	0	0	0	0	2	0	0	0	0	52	6	1	0	0	0	0	0	0	0	13	21	2	42	51	0	0
A65	5	122	14	0	202	0	0	599	0	0	8	0	41	0	0	1	0	0	0	0	0	12	0	0	0	0	0	3	1	0	1	0	49	9	5	0	0	0	0	0	0	0	15	16	1	51	40	0	0
A66	2	136	11	0	251	0	0	628	0	0	13	0	33	0	0	0	2	0	0	0	0	8	0	0	0	0	2	5	0	0	0	0	52	4	0	0	0	0	0	0	0	0	11	22	4	42	23	0	0
A67	0	137	3	1	177	0	0	617	0	0	2	0	61	0	2	2	0	0	0	0	0	12	0	0	0	0	0	4	18	0	0	0	71	1	0	1	0	0	0	0	0	0	0	28	0	84	61	0	0
A68	0	117	5	0	175	0	0	674	0	0	0	0	53	0	0	1	0	0	0	0	0	22	0	0	0	0	0	5	23	0	0	0	57	0	2	0	0	0	0	0	0	0	1	18	0	75	69	0	0
A69	0	85	3	3	182	0	0	652	0	0	7	0	66	0	0	0	0	0	0	0	0	18	0	0	0	0	0	1	23	0	0	0	51	1	0	0	0	0	0	0	0	0	1	27	0	104	83	0	0
A70	4	198	8	0	191	1	0	799	0	0	1	0	63	0	0	0	0	0	0	0	0	14	0	0	0	0	0	2	2	0	0	0	37	12	4	0	0	0	0	0	0	0	18	27	1	27	49	0	0
A71	3	170	16	0	151	0	0	770	0	0	5	0	49	0	0	0	0	0	0	0	0	12	0	0	0	0	0	10	1	0	0	0	38	14	3	0	0	0	0	0	0	0	27	25	0	31	39	0	0
A72	7	179	12	0	150	0	0	786	0	0	4	0	44	0	0	0	0	0	0	0	0	20	0	0	0	1	0	7	0	0	0	0	46	6	4	0	0	0	0	0	0	0	18	19	1	35	45	0	0
B1	0	63	3	0	120	0	0	284	0	0	7	0	44	0	0	0	0	0	0	0	0	12	0	0	0	2	0	4	21	37	0	0	3	0	2	0	0	0	0	0	0	0	0	30	0	41	33	0	0
B2	0	67	0	0	134	0	0	294	0	0	7	0	53	0	0	0	0	0	0	0	0	9	0	0	0	0	0	1	26	54	0	0	0	0	9	0	0	0	0	0	0	0	0	33	0	25	32	0	0
B3	0	95	4	0	95	0	0	278	0	0	4	0	38	0	0	0	0	0	0	0	0	5	0	0	0	2	0	6	18	33	0	0	2	0	3	0	0	0	0	0	0	0	0	33	0	47	23	0	0
B4	0	242	6	0	97	0	0	256	0	0	3	0	27	0	0	0	0	1	0	0	0	21	0	0	0	1	0	15	5	0	0	0	6	4	9	0	0	0	0	0	0	0	0	24	5	36	30	0	0
B5	0	184	9	0	82	10	0	259	0	0	0	0	25	0	0	0	0	0	0	0	0	15	0	0	0	0	0	26	3	0	0	0	15	2	11	0	0	0	0	0	0	0	0	22	7	29	34	0	0
B6	0	204	13	0	118	6	0	243	0	0	4	0	30	0	0	0	0	0	0	0	0	15	0	0	0	0	0	27	6	0	0	0	11	6	6	0	0	0	0	0	0	0	0	15	7	31	33	0	0
B7	0	241	8	0	196	0	0	383	0	0	15	0	56	0	0	0	0	0	0	6	0	21	0	0	0	1	0	3	0	0	0	0	2	0	0	0	0	0	0	0	1	0	0	31	0	41	31	0	0
B8	0	219	5	0	162	3	0	394	0	0	15	0	68	0	0	0	0	0	0	0	0	16	0	0	0	2	0	7	0	0	0	0	0	0	0	0	0	0	0	0	0	0	0	30	0	39	26	0	0
B9	0	194	3	0	186	0	0	370	0	0	11	0	40	0	0	0	0	0	4	0	0	19	0	1	0	1	0	9	0	0	0	0	0	0	0	0	0	0	0	0	0	0	0	41	0	55	32	0	0
B10	0	155	2	0	159	7	0	383	0	0	10	0	52	0	0	0	0	0	0	0	0	18	0	1	0	4	0	72	7	0	0	0	17	0	1	0	0	0	0	0	0	0	0	18	47	39	11	0	0
B11	0	111	2	0	140	8	0	417	0	0	8	0	55	0	0	0	0	0	0	0	0	15	0	0	0	6	0	81	2	0	0	0	16	0	0	0	0	0	0	1	0	0	0	26	42	27	13	0	0
B12	0	117	4	0	151	5	0	368	0	0	12	0	51	0	0	0	0	0	0	0	0	20	0	0	0	4	0	65	0	0	0	0	14	0	0	0	0	0	0	0	0	0	0	24	40	41	16	0	0
B16	0	71	7	0	185	3	0	260	1	0	15	0	47	0	0	0	0	0	0	0	0	10	0	0	0	0	0	4	0	0	0	0	1	0	0	0	0	0	0	0	0	0	0	24	0	83	35	0	0
B17	0	85	9	0	175	0	0	226	0	0	17	0	50	0	0	0	0	0	0	0	0	7	0	0	0	0	0	10	0	0	0	0	2	0	0	0	0	0	0	0	0	0	0	32	0	108	25	0	0
B18	0	77	3	0	210	0	0	236	0	0	13	0	66	0	0	0	0	0	0	0	0	12	0	0	0	0	0	10	0	0	0	0	1	0	0	0	0	0	0	0	0	0	0	36	0	67	41	0	0
B19	0	131	2	0	144	6	0	399	0	0	4	0	79	0	0	0	0	0	0	0	0	12	0	0	0	3	0	88	0	0	0	0	15	0	3	0	0	0	0	0	0	0	0	21	21	38	17	0	0
B20	0	109	12	0	147	9	0	401	0	0	8	0	58	0	0	0	0	0	0	0	0	10	0	0	0	1	0	101	2	0	0	0	11	1	1	0	0	0	0	0	0	0	0	20	23	37	20	0	0
B21	0	127	3	0	150	5	0	459	0	0	1	0	51	0	0	0	0	0	0	0	0	19	0	0	0	4	0	107	0	0	0	0	17	1	0	0	0	0	0	1	0	0	0	20	16	34	14	0	0
B25	0	110	4	0	190	0	0	384	0	0	10	0	105	0	0	0	0	0	0	0	0	0	0	0	0	1	0	10	1	0	0	0	2	0	0	0	0	0	0	0	0	0	0	43	0	66	41	0	0
B26	0	117	7	0	174	0	0	350	0	0	9	0	73	0	0	0	0	0	0	0	0	10	0	0	0	1	0	6	1	0	0	0	3	0	1	0	0	0	0	0	0	0	0	27	0	57	25	0	0
B27	0	122	8	0	145	2	0	340	0	0	10	0	84	0	0	0	0	0	0	0	0	15	0	0	0	0	0	11	2	0	0	0	5	0	2	0	0	0	0	0	0	0	0	34	0	65	26	0	0
B28	0	268	7	0	75	0	0	380	0	0	2	0	27	0	0	0	0	0	0	0	0	21	0	0	0	0	0	10	36	0	0	0	13	4	14	0	0	0	0	0	0	0	0	24	0	24	32	0	0
B29	0	289	4	0	100	7	0	346	0	0	0	0	22	0	0	0	0	0	0	0	0	17	0	0	0	0	0	9	28	0	0	0	16	7	21	0	0	0	0	0	0	0	0	15	0	40	36	0	0
B30	0	309	12	0	108	2	0	344	0	0	2	0	18	0	0	0	0	0	0	0	0	22	0	0	0	0	0	13	28	0	0	0	15	6	14	0	0	0	0	0	0	0	0	18	0	23	47	0	0
B37	0	93	0	0	246	0	0	427	0	0	10	0	49	0	0	0	11	0	0	0	0	3	0	0	0	16	0	3	8	0	2	0	11	0	13	0	0	0	0	0	0	0	0	27	0	72	47	0	0
B38	0	119	0	0	227	0	0	392	0	0	6	0	53	0	0	0	9	0	0	0	0	3	0	0	0	19	0	6	7	0	0	0	7	0	16	0	0	0	0	0	0	0	0	38	0	60	38	0	0
B39	0	111	5	0	240	0	0	382	0	0	9	0	58	0	0	0	6	0	0	0	0	1	0	0	0	10	0	3	11	0	0	0	6	0	12	0	0	0	0	0	0	0	0	51	0	56	40	0	0
B40	1	126	19	0	130	5	0	239	0	0	3	0	28	0	0	0	0	0	0	0	0	12	0	0	0	1	0	14	2	0	0	0	5	6	31	0	0	0	0	0	0	0	0	19	6	31	17	0	0
B41	0	135	18	0	111	0	0	224	0	0	3	0	33	0	0	0	0	0	0	0	0	14	0	0	0	2	0	9	2	0	0	0	1	7	27	0	0	0	0	0	0	0	0	13	5	40	15	0	0
B42	0	167	20	0	109	0	0	224	0	0	1	0	24	0	0	0	0	0	0	0	0	11	0	0	0	3	1	10	3	0	1	0	3	3	29	0	0	0	0	0	0	0	0	11	12	50	26	0	0
B22	0	7	4	0	264	0	0	95	0	0	11	0	91	0	0	0	0	0	0	0	0	1	0	0	0	15	0	0	9	0	1	0	28	0	11	0	0	0	0	0	0	0	0	20	0	81	96	0	0
B23	0	28	3	0	226	0	0	135	0	0	10	0	58	0	0	0	0	0	0	0	0	0	0	0	0	18	0	0	8	0	0	0	19	0	8	0	0	0	0	0	0	0	0	21	0	97	70	0	0
B24	0	13	7	0	250	0	0	98	0	0	6	0	69	0	0	0	0	0	0	0	0	0	0	0	0	25	0	1	6	0	0	0	42	0	12	0	0	0	0	0	0	0	0	29	0	60	110	0	0
B46	0	61	12	0	160	4	0	170	0	0	2	0	35	0	0	0	0	0	0	0	0	12	0	3	0	3	2	14	2	0	0	0	1	0	2	0	0	0	0	0	0	0	0	42	53	75	11	0	0
B47	0	59	19	0	174	0	0	166	0	0	4	0	39	0	0	0	0	0	0	0	0	11	0	0	0	1	3	16	0	0	0	0	1	0	3	0	0	0	0	0	0	0	0	42	67	64	27	0	0
B48	0	54	13	0	166	5	0	155	0	0	6	0	47	0	0	0	0	0	0	0	0	8	0	0	0	2	0	14	0	0	1	0	2	0	0	0	0	0	0	0	0	0	0	37	70	82	23	0	0
B52	0	79	5	0	234	0	0	273	0	0	2	0	48	0	0	0	11	0	0	0	0	5	0	0	0	6	0	0	3	0	0	0	6	0	3	0	0	0	0	0	0	0	0	15	2	115	33	0	0
B53	0	74	3	0	234	0	0	281	0	0	4	0	24	0	0	0	3	0	0	0	0	7	0	0	0	7	0	0	2	0	0	0	11	0	4	0	0	0	0	0	0	0	0	13	1	120	28	0	0
B54	3	55	4	0	253	1	0	252	0	0	3	0	36	0	0	0	5	0	0	0	0	4	0	0	0	16	0	0	4	0	0	0	6	0	3	0	0	0	0	0	0	0	0	13	0	113	24	0	0
B55	0	92	7	0	186	0	0	220	0	0	6	0	48	0	0	0	0	0	0	0	0	10	0	0	0	6	1	11	0	0	1	0	0	0	1	0	0	0	0	0	0	0	0	26	16	71	28	0	0
B56	0	69	7	0	194	0	0	196	0	0	5	0	43	0	0	0	0	0	0	0	0	12	0	0	0	4	5	12	1	0	0	0	1	2	3	0	0	0	0	0	0	0	0	31	25	65	22	0	0
B57	0	69	10	0	177	1	0	198	0	0	6	0	52	0	0	0	0	0	0	0	0	14	0	3	0	7	5	6	0	0	0	0	1	0	2	0	0	0	0	0	0	0	0	42	26	55	21	0	0
B61	0	35	1	0	204	1	0	148	0	0	2	0	63	0	0	0	0	0	0	0	0	3	0	0	0	13	0	0	5	0	0	0	5	0	6	0	0	0	0	0	0	0	0	31	2	134	34	0	0
B62	0	35	1	0	220	0	0	155	0	0	3	0	56	0	0	0	0	0	0	0	0	2	0	0	0	6	0	2	7	0	0	0	7	0	3	0	0	0	0	0	0	0	0	17	0	144	34	0	0
B63	0	31	0	0	189	0	0	192	0	0	2	0	81	0	0	0	0	0	0	0	0	4	0	0	0	13	0	0	8	0	0	0	4	1	3	0	0	0	0	0	0	0	0	20	0	115	31	0	0
B64	0	107	27	0	140	0	0	236	0	0	10	0	23	0	0	0	0	0	0	0	0	7	0	0	0	4	4	14	3	0	0	0	7	0	4	0	0	0	0	0	0	0	0	27	17	30	17	0	0
B65	0	110	24	0	136	1	0	206	0	0	9	0	19	0	0	0	0	0	0	0	0	14	0	1	0	0	2	13	2	0	0	0	7	1	9	0	0	0	0	0	0	0	0	24	36	32	16	0	0
B66	0	115	13	0	153	0	0	254	0	0	3	0	22	0	0	0	0	0	0	0	0	15	0	0	0	1	1	15	1	0	0	0	3	0	13	0	0	0	0	1	0	0	0	23	23	48	20	0	0
[truncated: 283 more columns]
