# Supplementary material for: Spatiotemporal Dynamics of Microbial and Fish Communities in the Thracian Sea Revealed by eDNA Metabarcoding
Source: Microorganisms. 2025 Oct 15;13(10):2373. doi: 10.3390/microorganisms13102373 (PMC12566333; doi:10.3390/microorganisms13102373)
Supplement: Supplementary file 1 [file microorganisms-13-02373-s001.zip › Suppl.Table-S8-ichthyofauna.csv]

Supplementary Table S8. Amplicon Sequence Variant (ASV) table of ichthyofaunal communities at taxonomic level 7 (species) derived from mtCytB sequencing of seawater samples from the Thracian Sea. Data were normalized. Rows represent samples and columns correspont to taxa. Values indicate normalized relative abundances.
index	k__Metazoa;p__Chordata;c__Actinopteri;o__Aulopiformes;f__Chlorophthalmidae;g__Chlorophthalmus;__	k__Metazoa;p__Chordata;c__Actinopteri;o__Beloniformes;f__Belonidae;g__Tylosurus;s__crocodilus	k__Metazoa;p__Chordata;c__Actinopteri;o__Carangiformes;f__Carangidae;g__Trachurus;s__lathami	k__Metazoa;p__Chordata;c__Actinopteri;o__Clupeiformes;f__Clupeidae;g__Sardina;s__pilchardus	k__Metazoa;p__Chordata;c__Actinopteri;o__Clupeiformes;f__Clupeidae;g__Sardinella;s__longiceps	k__Metazoa;p__Chordata;c__Actinopteri;o__Clupeiformes;f__Engraulidae;g__Engraulis;s__encrasicolus	k__Metazoa;p__Chordata;c__Actinopteri;o__Clupeiformes;f__Engraulidae;g__Engraulis;s__japonicus	k__Metazoa;p__Chordata;c__Actinopteri;o__Euteleosteomorpha;f__Pomacentridae;g__Chromis;s__scotti	k__Metazoa;p__Chordata;c__Actinopteri;o__Euteleosteomorpha;f__Sciaenidae;__;__	k__Metazoa;p__Chordata;c__Actinopteri;o__Gadiformes;f__Gadidae;g__Gadiculus;s__argenteus	k__Metazoa;p__Chordata;c__Actinopteri;o__Gadiformes;f__Merlucciidae;g__Merluccius;__	k__Metazoa;p__Chordata;c__Actinopteri;o__Gadiformes;f__Merlucciidae;g__Merluccius;s__albidus	k__Metazoa;p__Chordata;c__Actinopteri;o__Gobiiformes;f__Gobiidae;g__Lesueurigobius;s__friesii	k__Metazoa;p__Chordata;c__Actinopteri;o__Gobiiformes;f__Gobiidae;g__Rhinogobius;s__duospilus	k__Metazoa;p__Chordata;c__Actinopteri;o__Labriformes;f__Labridae;g__Ctenolabrus;s__rupestris	k__Metazoa;p__Chordata;c__Actinopteri;o__Perciformes;f__Serranidae;g__Mycteroperca;s__bonaci	k__Metazoa;p__Chordata;c__Actinopteri;o__Perciformes;f__Trachinidae;g__Echiichthys;s__vipera	k__Metazoa;p__Chordata;c__Actinopteri;o__Scombriformes;f__Scombridae;g__Auxis;s__rochei	k__Metazoa;p__Chordata;c__Actinopteri;o__Spariformes;f__Sparidae;g__Dentex;s__angolensis	k__Metazoa;p__Chordata;c__Actinopteri;o__Spariformes;f__Sparidae;g__Dentex;s__gibbosus	k__Metazoa;p__Chordata;c__Actinopteri;o__Spariformes;f__Sparidae;g__Diplodus;s__cervinus	k__Metazoa;p__Chordata;c__Actinopteri;o__Spariformes;f__Sparidae;g__Diplodus;s__holbrookii	k__Metazoa;p__Chordata;c__Actinopteri;o__Spariformes;f__Sparidae;g__Diplodus;s__sargus	k__Metazoa;p__Chordata;c__Actinopteri;o__Spariformes;f__Sparidae;g__Pagellus;s__acarne	k__Metazoa;p__Chordata;c__Actinopteri;o__Spariformes;f__Sparidae;g__Pagellus;s__erythrinus	k__Metazoa;p__Chordata;c__Chondrichthyes;o__Myliobatiformes;f__Dasyatidae;g__Dasyatis;s__tortonesei	k__Metazoa;p__Chordata;c__Chondrichthyes;o__Rajiformes;f__Rajidae;g__Dipturus;s__oxyrinchus	k__Metazoa;p__Chordata;c__Chondrichthyes;o__Rajiformes;f__Rajidae;g__Raja;__	k__Metazoa;p__Chordata;c__Chondrichthyes;o__Rajiformes;f__Rajidae;g__Raja;s__miraletus	k__Metazoa;p__Chordata;c__Chondrichthyes;o__Rajiformes;f__Rajidae;g__Raja;s__polystigma
A1	0	0	0	0	0	0	66.5024631	0	0	0	0	0	0	0	0	0	0	0	0	0	30.5418719	2.955665	0	0	0	0	0	0	0	0
A2	0	0	0	0	0	0	100	0	0	0	0	0	0	0	0	0	0	0	0	0	0	0	0	0	0	0	0	0	0	0
A3	0	0	0	0.7887818	0	0	82.8220859	0	0	0	0	0	0	0	0	0	0	0	0	0	12.4452235	0	3.9439089	0	0	0	0	0	0	0
A4	0	0	0	3.8297872	0	1.7021277	70.6382979	0	0	0	0	0	0	0	0	0	0	0	0	0	20	3.8297872	0	0	0	0	0	0	0	0
A5	0	0	0	0.6734007	0	6.7340067	46.1279461	0	0	0	0	0	0	0	0	40.4040404	0	0	0	0	6.0606061	0	0	0	0	0	0	0	0	0
A6	0	0	0	0	0	0	35.4482759	0	0	0	29.2413793	0	0	0	0	0	0	0	0	0	30.7586207	4.5517241	0	0	0	0	0	0	0	0
A7	0	0	0	0	0	0	0	0	0	0	0	0	0	0	0	0	0	0	0	0	0	0	0	0	0	0	0	0	0	0
A8	0	0	0	0	100	0	0	0	0	0	0	0	0	0	0	0	0	0	0	0	0	0	0	0	0	0	0	0	0	0
A9	0	0	0	0	0	99.8230088	0.1769912	0	0	0	0	0	0	0	0	0	0	0	0	0	0	0	0	0	0	0	0	0	0	0
A10	0	0	0	0	0	0	86.4027539	0	0	0	0	0	0	0	0	0	0	0	13.5972461	0	0	0	0	0	0	0	0	0	0	0
A11	0	0	0	0	0	0	98.3443709	0	0	0	0	0	0	0	1.6556291	0	0	0	0	0	0	0	0	0	0	0	0	0	0	0
A12	0	0	0	0	0	35.6968215	64.0586797	0	0	0	0	0	0	0	0	0	0	0	0	0	0	0.2444988	0	0	0	0	0	0	0	0
A13	0	0	0	0	0	52.1604938	2.4691358	0	0	0	0	0	0	0	0	0	0	0	0	0	0	0	0	0	45.3703704	0	0	0	0	0
A14	0	0	1.0344828	0	0	0	98.9655172	0	0	0	0	0	0	0	0	0	0	0	0	0	0	0	0	0	0	0	0	0	0	0
A15	0	0	0	0	0	0	95.483871	0	0	0	0	0	0	0	0	0	0	0	0	0	0	0	4.516129	0	0	0	0	0	0	0
A16	0	0	0	0	0	73.1343284	26.8656716	0	0	0	0	0	0	0	0	0	0	0	0	0	0	0	0	0	0	0	0	0	0	0
A17	0	0	0	0	0	0	100	0	0	0	0	0	0	0	0	0	0	0	0	0	0	0	0	0	0	0	0	0	0	0
A18	0	0	1.242236	0	0	26.7080745	70.8074534	0	0	0	0	0	0	0	1.242236	0	0	0	0	0	0	0	0	0	0	0	0	0	0	0
A19	0	0	0	0	0	0	55.3333333	0	0	0	0	0	0	0	0	0	0	0	0	0	41.3333333	3.3333333	0	0	0	0	0	0	0	0
A20	0	0	0	0	0	0	100	0	0	0	0	0	0	0	0	0	0	0	0	0	0	0	0	0	0	0	0	0	0	0
A21	0	0	0	0	0	0	100	0	0	0	0	0	0	0	0	0	0	0	0	0	0	0	0	0	0	0	0	0	0	0
A22	0	0	1.0309278	0	0	0	98.9690722	0	0	0	0	0	0	0	0	0	0	0	0	0	0	0	0	0	0	0	0	0	0	0
A23	64.556962	0	0	0	0	0	27.8481013	0	0	0	0	0	0	0	0	0	0	0	0	0	7.5949367	0	0	0	0	0	0	0	0	0
A24	0	0	0	31.372549	0	0	49.0196078	0	0	0	0	0	0	0	0	0	0	0	0	0	19.6078431	0	0	0	0	0	0	0	0	0
A49	0	10.0719424	0	0	0	0	89.9280576	0	0	0	0	0	0	0	0	0	0	0	0	0	0	0	0	0	0	0	0	0	0	0
A50	0	9.500446	0	0	0	0	90.499554	0	0	0	0	0	0	0	0	0	0	0	0	0	0	0	0	0	0	0	0	0	0	0
A51	0	11.3924051	0.2109705	0	0.3164557	0	58.0168776	0	0	0	0	0	0	0	0	0	0	0	0	0	0	0	0	0	0	30.0632911	0	0	0	0
A52	0	0	0	9.6514745	0	22.6541555	64.4772118	0	0	0	0	0	3.2171582	0	0	0	0	0	0	0	0	0	0	0	0	0	0	0	0	0
A53	0	0	0	0	95.4545455	0	4.5454545	0	0	0	0	0	0	0	0	0	0	0	0	0	0	0	0	0	0	0	0	0	0	0
A54	0	0	0	0	0	0	0	0	0	0	0	0	0	0	0	0	0	0	0	0	0	0	0	0	0	0	0	0	0	0
A55	0	0	18.0102916	0	16.0377358	0	15.9519726	0	0	0	13.5506003	36.4493997	0	0	0	0	0	0	0	0	0	0	0	0	0	0	0	0	0	0
A56	0	0	0	0	19.8418404	0	80.1581596	0	0	0	0	0	0	0	0	0	0	0	0	0	0	0	0	0	0	0	0	0	0	0
A57	0	0	0	0	0	5.6589724	94.3410276	0	0	0	0	0	0	0	0	0	0	0	0	0	0	0	0	0	0	0	0	0	0	0
A58	0	0.3267974	0	5.8823529	0.3267974	93.1372549	0.3267974	0	0	0	0	0	0	0	0	0	0	0	0	0	0	0	0	0	0	0	0	0	0	0
A59	0	0	0	0	0	100	0	0	0	0	0	0	0	0	0	0	0	0	0	0	0	0	0	0	0	0	0	0	0	0
A60	0	0	0.1239157	0	0	0	0.6195787	0	0	0	29.244114	70.0123916	0	0	0	0	0	0	0	0	0	0	0	0	0	0	0	0	0	0
A61	0	0	0	0	0	97.1685393	2.8314607	0	0	0	0	0	0	0	0	0	0	0	0	0	0	0	0	0	0	0	0	0	0	0
A62	0	0	0.0892061	0	0	40.4103479	59.500446	0	0	0	0	0	0	0	0	0	0	0	0	0	0	0	0	0	0	0	0	0	0	0
A63	0	0	0	0	0	0.0747105	99.9252895	0	0	0	0	0	0	0	0	0	0	0	0	0	0	0	0	0	0	0	0	0	0	0
A88	0	0	0	0	99.8405104	0	0.1594896	0	0	0	0	0	0	0	0	0	0	0	0	0	0	0	0	0	0	0	0	0	0	0
A89	0	0	0	0	98.8439306	1.1560694	0	0	0	0	0	0	0	0	0	0	0	0	0	0	0	0	0	0	0	0	0	0	0	0
A90	0	0	0	21.4285714	78.5714286	0	0	0	0	0	0	0	0	0	0	0	0	0	0	0	0	0	0	0	0	0	0	0	0	0
A67	0	0	0	0	0	0	100	0	0	0	0	0	0	0	0	0	0	0	0	0	0	0	0	0	0	0	0	0	0	0
A68	0	4.8427673	0	0	0	27.9245283	67.1698113	0	0	0	0	0	0	0	0	0	0	0	0	0	0.0628931	0	0	0	0	0	0	0	0	0
A69	0	13.4575569	0	0	0	0	86.5424431	0	0	0	0	0	0	0	0	0	0	0	0	0	0	0	0	0	0	0	0	0	0	0
A70	0	0	0	0	0	0	0	0	0	0	0	0	0	0	0	0	0	0	0	0	0	0	0	0	0	0	0	0	0	0
A71	0	0	0	0	50	50	0	0	0	0	0	0	0	0	0	0	0	0	0	0	0	0	0	0	0	0	0	0	0	0
A72	0	0	0	0	0.5494505	0	0	0	0	0	0	0	0	0	0	0	0	0	0	0	88.4615385	10.989011	0	0	0	0	0	0	0	0
B1	0	0	0	0	0	0	0	0	0	0	0	0	0	0	0	0	0	0	0	0	0	0	0	0	0	0	0	0	0	0
B2	0	0	0	0	0	0	0	0	0	0	0	0	0	0	0	0	0	0	0	0	0	0	0	0	0	0	0	100	0	0
B3	0	0	0	0	0	0	0	0	0	0	14.2857143	0	0	0	0	0	0	0	0	0	0	0	0	0	0	0	0	64.2857143	7.1428571	14.2857143
B4	0	0	0	0	0	0.00312559	1.5752954	0	0.1000188	0	0.2781772	0	0	0	0	0	0	0	0	0.181284	0	0	0	0	0	0.1031443	0	84.5127211	0	13.2462337
B5	0	0	0	19.3980884	0	0.00218718	0.6233459	0	0	0	16.2266792	0	0	0	0	0	0	0.00218718	0	0	0	0	0	0	0	0.4068152	0	56.0048993	0	7.3357976
B6	0	0	0	0	0	0.00236619	0	0	0	1.3842222	30.0459041	0	0	0	0	0	0	0	0	0	0	0	0	0	0	1.6941934	2.3590933	47.0446264	0.2508163	17.2187781
B7	0	0	0	0	0	2.0408163	1.3605442	0	0	0	0	0	0	0	0	0	0	0	0	0	0	0	0	0	0	0	0	96.5986395	0	0
B8	0	0	0	0	0.1544998	95.3263808	0.038625	0	0	0	0	0	0	0	0	0	0	0	0	0	0	0	0	0	0	0	0	0.01545	0	4.4650444
B9	0	0	0	0	0	0.4320146	89.4042747	10.0272851	0	0	0.0113688	0	0	0	0	0	0	0.0113688	0	0	0	0	0	0	0	0	0	0.0682128	0	0.0454752
B10	0.7476397	0	0	0	0	0	0	0	0	0.2092371	0	0	0	0	0	0	0	12.2914009	0	0	0	0	0	0	0	0	0	55.807604	3.2304159	27.7137025
B11	0	0	0	0	0	0.00187283	0.0468209	0	0	0	0	0	0	0	0	0	0	5.3394513	0	0	0	0	0	0	0	0	0	63.7100852	1.1424291	29.7593408
B12	0.4548039	0	0	0	0	0.0189502	0	0	0	3.0320258	0	0	0	0	0	0	0	0	0	0	0	0	0	0	8.5275725	0.2463521	0	65.3780557	0	22.3422399
B16	0	0	0	0	0	0	33.3333333	0	0	0	33.3333333	0	0	0	0	0	0	0	0	0	0	0	0	0	0	0	0	16.6666667	0	16.6666667
B17	0	0	0	0	0	0	93.3333333	0	0	0	0	0	0	0	0	0	0	0	0	6.6666667	0	0	0	0	0	0	0	0	0	0
B18	0	0	0	0	0.4545455	80	15.4545455	0	0	0	0	0	0	0	0	0	0	0.4545455	0	0	0	0	0	0	0	0	0	2.7272727	0	0.9090909
B19	0	0	0	0	0	43.6259464	45.6108042	0	0	0	0	0	0	0	0	0	0	0	0	0	0	0	0	0	0	0	0	10.7632494	0	0
B20	0	0	0	0	0	0	0	0	0	0	0	0	0	0	0	0	0	0	0	0	0	0	0	0	0	0	0	100	0	0
B21	0	0	0	0	0	0	0	0	0	0	0	0	0	0	0	0	0	0	0	0	0	0	0	0	0	0	0	99.0302126	0	0.9697874
B25	0	0	0	0	0	0	0	0	0	0	0	0	0	0	0	0	0	0	0	0	0	0	0	0	0	0	0	100	0	0
B26	0	0	0	0	0	0	0	40.9552846	0	0	0	0	0	0	0	0	0	0	0	0	0	0	0	0	0	0	0	0.203252	0	58.8414634
B27	0	0	0	99.6518106	0	0.3481894	0	0	0	0	0	0	0	0	0	0	0	0	0	0	0	0	0	0	0	0	0	0	0	0
B28	0	0	0	0	0	0	0	0	0	0	0.058072	0	0	0	0	0	0	0	0	0	0	0	0	0	0	0	0	98.0836237	0	1.8583043
B29	0	0	0	0	0	0	0	0	0	0	0	0	0	0	0	0	0	0	0	0	0	0	0	0	0	0	0	67.8879529	0.0101492	32.1018979
B30	0	0	0	0	0	0	0	0	0	0	0.0120106	0	0	0	0	0	0	0	0	0	0	0	0	0	0	0	0	35.1189046	0	64.8690848
B37	0	0	0	0	0	0	0	0	0	0	0	0	0	0	0	0	0	0	0	0	0	0	0	0	0	0	0	0	0	0
B38	0	0	0	0	0	0	0	0	0	0	0	0	0	0	0	0	0	0	0	0	0	0	0	0	0	0	0	100	0	0
B39	0	0	0	0	0	0	0	0	0	0	0	0	0	0	0	0	0	0	0	0	0	0	0	0	0	0	0	0	0	0
B40	0	0	0	0	35.1351351	0	0	0	0	0	0	0	0	0	0	0	0	0	0	0	0	0	0	0	0	0	0	64.8648649	0	0
B41	0	0	0	0	0	0	0	0	0	0	0	0	0	0	0	0	0	0	0	0	0	0	0	0	0	39.4299287	0	60.5700713	0	0
B42	0	0	0	0	1.1299435	0	0	0	0	0	0	0	0	0	0	0	0	0	0	0	0	0	0	0	0	0	0	98.8700565	0	0
B22	0	0	0	0	0	0	0	0	0	0	0	0	0	0	0	0	0	0	0	0	0	0	0	0	0	0	0	92.1625371	0.0167416	7.8207213
B23	0	0	0	0	0	0	0	0	0	0	7.8701117	0	0	0.1396648	0	0	4.0642458	0	0	0	0	0	0	0	0	0	0	87.2695531	0.2513966	0.4050279
B24	0	0	0	0	0	0	0	0	0	0	13.2341724	0	0	0	0	0	0	0	0	0	0	0	0	0	0	0	0	65.6242054	0	21.1416222
B46	0	0	0	0	0	7.6290107	0.6187408	0	0	0	0	0	0	0	0	0	0	0	0	0	0	0	0	0	0	0	0	64.1768195	0	27.575429
B47	0	0	0	0	0	19.1600791	0	0	0	0	0	0	0	0	0	0	0	0	0	0	0	0	0	0	0	0	0	75.8201581	0	5.0197628
B48	0	0	0	0	0	0.0270197	0.486355	0	0	0	0	0	0	0	0	0	0	0	0	0	0	0	0	0	0	0	0	67.6303702	0	31.8562551
B52	0	0	0	0	0	7.4882995	92.4726989	0	0	0	0	0	0	0	0	0	0	0.0390016	0	0	0	0	0	0	0	0	0	0	0	0
B53	0	0	0	0	0	0	89.4736842	0	0	0	0	0	0	0	0	0	0	0	0	0	0	0	0	0	0	0	0	10.5263158	0	0
B54	0	0	0	0	0	0	100	0	0	0	0	0	0	0	0	0	0	0	0	0	0	0	0	0	0	0	0	0	0	0
B55	0	0	0	0	0	0	0	0	0	0.0234907	0	0	0	0	0	0	0	0	0	0.0234907	0	0	0	0	0	0	0	99.8825464	0.0469814	0.0234907
B56	0	0	0	0	0	0	3.0324401	0	0	0	0	0	0	0	0	0	0	0	0	0	0	0	0	6.6995769	0	0	0	68.1946403	0	22.0733427
B57	0	0	0	0	0	6.8517425	0	0	0	0	0.0590667	0	0	0	0	0	0	0	0	0	0	0	0	0	0	0	0	93.030124	0	0.0590667
B61	0	0	0	0	0	0	0	0	0	0	0	0	0	0	0	0	0	0	0	0	0	0	0	0	0	0	0	75	0	25
B62	0	0	0	0	0	0	0	0	0	0	0	0	0	0	0	0	0	0	0	0	0	0	0	0	0	0	0	0	0	0
B63	0	0	0	0	0	0	0	0	0	0	0	0	0	0	0	0	0	0	0	0	0	0	0	0	0	0	0	100	0	0
B64	0	0	0	0	0	0	0	0	0	0	0	0	0	0	0	0	0	0	0	0	0	0	0	0	0	0	0	80	0	20
B65	0	0	0	0	0	0	0	0	0	0	0	0	0	0	0	0	0	0	0	0	0	0	0	0	0	0	0	100	0	0
B66	0	0	0	0	0	0.0239693	99.9520614	0	0	0	0	0	0	0	0	0	0	0	0	0	0	0	0	0	0	0	0	0.0239693	0	0
